# Supplementary material for: A water-forming NADH oxidase regulates metabolism in anaerobic fermentation
Source: Biotechnol Biofuels. 2016 May 11;9:103. doi: 10.1186/s13068-016-0517-y (PMC4864899; doi:10.1186/s13068-016-0517-y)
Supplement: Supplementary file 1 — 10.1186/s13068-016-0517-y Results of qRT-PCR of S. cerevisiae and C. acetobutylicum. [file 13068_2016_517_MOESM1_ESM.xls]

## Sheet: data
	ACT1					noxE								ALD3								ALD6								ADH1								GPD1								GUT1
Marker	Ct1	Ct2	Ct3	Average value	SD	Ct1	Ct2	Ct3	Average value	SD	⊿Ct	⊿⊿Ct	2(-⊿⊿Ct)	Ct1	Ct2	Ct3	Average value	SD	⊿Ct	⊿⊿Ct	2(-⊿⊿Ct)	Ct1	Ct2	Ct3	Average value	SD	⊿Ct	⊿⊿Ct	2(-⊿⊿Ct)	Ct1	Ct2	Ct3	Average value	SD	⊿Ct	⊿⊿Ct	2(-⊿⊿Ct)	Ct1	Ct2	Ct3	Average value	SD	⊿Ct	⊿⊿Ct	2(-⊿⊿Ct)	Ct1	Ct2	Ct3	Average value
Sce-NOX	19.89	19.92	19.94	19.9167	0.0251661	19.47	19.36	19.5	19.4433	0.0737111	-0.473333	0	1	20.75	20.78	20.62	20.7167	0.085049	0.8	0	1	22.33	22.54	22.32	22.3967	0.124231	2.48	0	1	16.94	16.81	16.65	16.8	0.145258	-3.11667	0	1	20.96	21	20.9	20.9533	0.0503322	1.03667	0	1	21.69	21.91	21.77	21.79
Sce-CON	18.06	18.22	18.09	18.1233	0.085049	25.94	25.67	25.66	25.7567	0.15885	7.63333	8.10667	0.00362786	19.96	19.89	19.67	19.84	0.151327	1.71667	0.916667	0.529732	22.24	22.42	22.56	22.4067	0.160416	4.28333	1.80333	0.286512	15.1	14.85	15.03	14.9933	0.12897	-3.13	-0.0133333	1.00928	18.97	18.86	18.85	18.8933	0.0665833	0.77	-0.266667	1.20303	21.32	21.66	21.67	21.55
	CO279					noxE								Pta								AskA								CtfA								Adc								Buk
Marker	Ct1	Ct2	Ct3	Average value	SD	Ct1	Ct2	Ct3	Average value	SD	⊿Ct	⊿⊿Ct	2(-⊿⊿Ct)	Ct1	Ct2	Ct3	Average value	SD	⊿Ct	⊿⊿Ct	2(-⊿⊿Ct)	Ct1	Ct2	Ct3	Average value	SD	⊿Ct	⊿⊿Ct	2(-⊿⊿Ct)	Ct1	Ct2	Ct3	Average value	SD	⊿Ct	⊿⊿Ct	2(-⊿⊿Ct)	Ct1	Ct2	Ct3	Average value	SD	⊿Ct	⊿⊿Ct	2(-⊿⊿Ct)	Ct1	Ct2	Ct3	Average value
Cac-CON	16.6	16.64	16.69	16.6433	0.0450925	31.37	31.31	31.29	31.3233	0.0416333	14.68	0	1	18.66	18.41	18.42	18.4967	0.141539	1.85333	0	1	18.58	18.4	18.47	18.4833	0.0907377	1.84	0	1	10.02	10.2	10.12	10.1133	0.090185	-6.53	0	1	13.88	13.76	14.01	13.8833	0.125033	-2.76	0	1	17.34	17.22	17.4	17.32
Cac-NOX	18.09	18.01	17.89	17.9967	0.100664	17.41	17.47	17.74	17.54	0.175784	-0.456667	-15.1367	36023.9	18.18	18.28	18.15	18.2033	0.0680686	0.206667	-1.64667	3.13109	18.03	18.22	18.36	18.2033	0.16563	0.206667	-1.63333	3.10229	14.91	14.8	14.96	14.89	0.0818535	-3.10667	3.42333	0.0932125	11.92	11.7	11.78	11.8	0.111355	-6.19667	-3.43667	10.8278	17.87	17.74	17.72	17.7767
[truncated: 28 more columns]

## Sheet: bar graph
Marker	noxE			Marker	ALD3			Marker	ALD6			Marker	ADH1			Marker	GPD1			Marker	GUT1			Marker	TDH2			Marker	HXT6
Sce-NOX	1			Sce-NOX	1			Sce-NOX	1			Sce-NOX	1			Sce-NOX	1			Sce-NOX	1			Sce-NOX	1			Sce-NOX	1
Sce-CON	0.00362786			Sce-CON	0.529732			Sce-CON	0.286512			Sce-CON	1.00928			Sce-CON	1.20303			Sce-CON	0.340722			Sce-CON	1.29834			Sce-CON	0.0192366
Marker	noxE			Marker	Pta			Marker	AskA			Marker	CtfA			Marker	Adc			Marker	Buk			Marker	Ptb			Marker	adhE			Marker	hydA
Cac-CON	1			Cac-CON	1			Cac-CON	1			Cac-CON	1			Cac-CON	1			Cac-CON	1			Cac-CON	1			Cac-CON	1			Cac-CON	1
Cac-NOX	36023.9			Cac-NOX	3.13109			Cac-NOX	3.10229			Cac-NOX	0.0932125			Cac-NOX	10.8278			Cac-NOX	1.86176			Cac-NOX	1.66248			Cac-NOX	0.0887977			Cac-NOX	2.08493
